# Supplementary material for: Accelerating whole-heart 3D T2 mapping: Impact of undersampling strategies and reconstruction techniques
Source: PLoS One. 2021 Sep 10;16(9):e0252777. doi: 10.1371/journal.pone.0252777 (PMC8432823; doi:10.1371/journal.pone.0252777)
Supplement: S1 Dataset — (XLSX) [file pone.0252777.s001.xlsx]

## Sheet: Net Reduction Factor
		Net Reduction Factor of Caipi and VDR								Net Reduction Factor of ES
Cases\ORF		2	3	4	5	6	7	8		2	3	4	5	6	7	8
Swine 1		1.83859	2.55118	3.16612	3.70051	4.17167	4.57771	4.95918		1.84091	2.53565	3.16957	3.67718	4.19568	4.68058	4.95076
Swine 2		1.82784	2.52602	3.11697	3.62884	4.08108	4.47039	4.81915		1.83401	2.50738	3.12773	3.624	4.11195	4.53756	4.87971
Swine 3		1.81792	2.49853	3.07581	3.57483	4.00627	4.36923	4.69853		1.82311	2.48638	3.08323	3.55	4.0443	4.48421	4.67276
Human 1		1.82235	2.51052	3.09305	3.59726	4.04623	4.41345	4.75725		1.82361	2.4891	3.07855	3.56309	4.05873	4.50429	4.71454
Human 2		1.83136	2.53188	3.13416	3.65309	4.1003	4.51299	4.86014		1.82774	2.51584	3.09922	3.63399	4.10635	4.56486	4.80138
Human 3		1.86992	2.63422	3.30935	3.91489	4.44444	4.9396	5.38012		1.86707	2.62482	3.30341	3.90244	4.46602	5.0411	5.36443
Human 4		1.84275	2.5641	3.18471	3.72671	4.21348	4.62963	5.01672		1.84957	2.55537	3.19489	3.71287	4.26743	4.70958	5.04202
Human 5		1.88737	2.67958	3.3913	4.03575	4.6129	5.15625	5.63732		1.88323	2.67456	3.38595	4.03575	4.65293	5.18742	5.63732
Human 6		1.8768	2.65126	3.3419	3.95939	4.50867	5.01931	5.48523		1.875	2.64766	3.33904	3.95939	4.55076	5.12484	5.48523
Human 7		1.86469	2.61915	3.28492	3.87267	4.39352	4.87967	5.30526		1.86469	2.6114	3.28492	3.85574	4.4266	4.96901	5.28144
Human 8		1.86469	2.61915	3.28492	3.87267	4.39352	4.87967	5.30526		1.86469	2.6114	3.28492	3.85574	4.4266	4.96901	5.28144

## Sheet: Image RMSE
		Image RMSE (%) of MV SENSE w/ Caipi								Image RMSE (%) of JS SENSE w/ Caipi								Image RMSE (%) of MB SENSE w/ Caipi								Image RMSE (%) of Traditional SENSE
Cases\ORF		2	3	4	5	6	7	8		2	3	4	5	6	7	8		2	3	4	5	6	7	8		2	3	4	5	6	7	8
Swine 1		6.50381	8.29221	10.4069	12.8014	13.9459	14.6872	15.9395		5.93899	8.36494	10.0528	11.402	13.0713	12.5638	12.9256		5.15335	7.15011	8.66244	10.4773	12.9711	11.0879	11.8381		6.35334	9.31525	13.3771	14.9125	17.267	18.219	20.6548
Swine 2		6.35151	8.56298	10.2473	11.4048	13.3101	13.6944	13.8811		6.18675	8.53341	9.45697	10.5377	13.4084	13.7434	13.6203		5.28394	7.92352	9.28634	10.1325	12.7008	12.4596	12.581		6.53581	9.37178	12.2032	21.3074	18.3328	17.3692	16.7931
Swine 3		6.07622	9.07861	10.6599	12.7669	14.189	13.1653	15.0103		5.76639	9.01659	10.8884	14.9693	13.977	12.1386	15.4824		4.8726	9.23314	10.2012	13.9918	13.0825	10.9812	13.8197		6.37236	9.13567	12.1247	16.4454	15.746	16.5123	18.1326
Human 1		7.78109	10.5207	10.8813	13.3045	15.5083	18.4465	18.083		6.34566	10.1706	10.5587	13.0056	14.528	16.0037	16.4639		4.97729	8.17757	9.01276	11.7824	13.0298	14.6481	15.432		8.04209	10.537	16.1467	16.6933	18.5206	16.9934	19.0359
Human 2		8.40999	9.17986	10.551	11.3313	12.3308	14.4033	15.7372		6.6011	8.8285	10.0002	10.5211	12.2208	14.1186	13.7849		5.33324	7.51517	8.80869	10.5811	11.602	14.2431	13.7123		8.59595	9.82843	15.97	16.1007	17.0674	17.8726	20.5605
Human 3		8.34482	9.78181	10.3653	12.0456	13.1276	16.8355	17.0411		6.96105	9.68107	10.1962	11.04	12.4337	15.0164	14.361		5.24287	7.57128	8.25343	10.6253	11.0658	14.1557	13.6443		8.56938	9.83816	13.902	14.9903	17.9645	18.0888	21.8776
Human 4		8.9961	9.50693	11.0223	12.9828	12.6106	14.7479	15.2982		7.7298	8.88974	10.8341	12.3152	11.7604	13.356	13.3377		6.35603	7.70865	9.55853	10.6759	11.2274	12.7686	12.3964		9.29894	10.5037	13.8742	16.1665	16.207	17.9093	18.165
Human 5		9.82176	11.5229	13.4798	15.0689	16.0181	18.052	17.9608		8.76313	11.4144	11.7738	13.6787	14.0935	14.6718	14.5019		7.13027	9.27355	10.6406	11.3029	12.5289	12.5874	12.687		10.1568	11.336	14.9258	17.8491	18.6202	20.0354	21.1189
Human 6		8.76899	10.2473	12.121	13.3526	17.1261	16.6772	17.7337		7.61485	10.1248	11.832	12.8413	16.4735	14.647	15.5221		6.06424	8.34363	10.4634	11.1222	13.3029	13.4363	14.3704		9.20867	11.9984	15.2593	16.7747	18.407	19.6702	22.1498
Human 7		10.6675	11.9151	13.1705	13.4606	15.9008	17.7956	17.5633		8.8484	10.8723	11.3801	11.8611	14.0712	14.4931	13.8758		7.26098	8.65923	9.80012	10.1414	12.2665	12.5933	12.3039		11.1023	11.5498	15.3534	16.4291	18.0493	18.9571	21.0476
Human 8		7.98394	8.93906	9.47202	11.0863	11.5728	15.6405	15.9575		6.2075	8.51621	8.7454	10.3763	10.7142	14.1596	13.6657		5.08132	7.32304	7.5988	9.85807	10.1696	12.5899	12.4747		8.0967	8.59404	11.1611	13.4356	15.3351	17.456	19.7891
		Image RMSE (%) of MV SENSE w/ VDR								Image RMSE (%) of JS SENSE w/ VDR								Image RMSE (%) of MB SENSE w/ VDR
Cases\ORF		2	3	4	5	6	7	8		2	3	4	5	6	7	8		2	3	4	5	6	7	8
Swine 1		8.37533	10.5924	12.1713	13.7874	14.7533	15.2915	15.4616		7.67973	9.38861	10.9178	12.054	12.5824	12.9873	13.1733		6.43343	8.20483	9.53844	10.4954	11.117	11.3343	11.4977
Swine 2		7.72463	9.7696	11.1892	12.3491	12.8958	13.2093	13.4952		7.55038	9.85521	11.4242	12.6752	13.3286	13.6589	13.8732		6.92234	9.18261	10.728	11.6083	12.2265	12.3881	12.5192
Swine 3		7.87184	9.5084	11.3138	12.1358	12.82	13.4358	13.6138		8.07853	9.82438	11.6252	12.9094	13.4414	13.8771	14.41		7.30817	9.01429	10.7561	11.8685	11.9771	12.346	12.7089
Human 1		9.92181	11.8969	13.3394	14.2179	15.4261	15.7371	15.627		7.85939	9.58236	11.1661	11.8883	13.3841	13.6408	13.439		6.63508	8.26447	9.92003	10.7113	12.3647	12.6731	12.5685
Human 2		9.30805	11.0413	12.1499	13.3679	14.1493	14.6547	14.8421		7.5245	9.31169	10.5464	12.0698	13.0149	13.447	13.6658		6.35051	8.30956	9.68861	11.0378	12.1627	12.6114	12.9393
Human 3		8.78189	10.2076	11.3986	12.6394	14.0083	14.4179	15.0405		7.55815	9.00692	10.3257	11.1435	12.2099	12.4713	12.9844		6.07258	7.63727	8.90077	9.845	10.6983	11.0391	11.689
Human 4		9.71108	11.0193	12.0494	12.6271	13.4105	13.8956	14.3433		8.56818	9.79207	10.7524	11.4013	11.9755	12.4295	12.8137		7.26168	8.63734	9.51407	10.1502	10.8401	11.3447	11.8606
Human 5		10.9258	13.0264	14.2394	15.5432	16.1174	16.3995	17.0854		9.81011	11.1974	12.3542	13.1856	13.8862	13.7873	14.2333		7.97295	9.58708	10.5853	11.446	11.8194	11.8083	12.1519
Human 6		10.2891	11.9112	13.6388	14.779	15.7744	16.9877	17.5498		8.99963	10.4488	11.8777	13.1334	14.0285	14.882	15.2398		6.86646	8.33016	9.71506	11.396	12.0355	13.0152	13.3612
Human 7		11.7517	13.6061	14.8995	15.7306	16.6362	17.2355	17.9021		9.32987	10.8491	11.8655	13.2697	13.361	13.9836	14.2977		7.32873	8.96377	9.94673	11.413	11.4371	11.7449	12.4003
Human 8		8.86926	10.3589	11.6474	12.7651	13.492	13.7078	14.4757		7.08411	8.76597	10.1019	10.8917	11.885	12.3416	12.966		6.09644	7.73484	9.0508	9.72409	10.7864	11.5941	11.7497

## Sheet: T2 RMSE
		T2 RMSE (%) of MV SENSE with Caipi								T2 RMSE (%) of JS SENSE with Caipi								T2 RMSE (%) of MB SENSE with Caipi								T2 RMSE (%) of Traditional SENSE
Cases\ORF		2	3	4	5	6	7	8		2	3	4	5	6	7	8		2	3	4	5	6	7	8		2	3	4	5	6	7	8
Swine 1		10.6254	11.6479	17.6286	22.4407	23.8416	24.4291	25.0924		8.62358	10.8291	16.8384	21.3551	21.7091	20.5473	19.4756		8.101	9.67274	15.1588	20.3232	20.7773	17.4272	19.6212		10.2122	13.4623	18.1685	19.8851	23.153	24.2642	26.2253
Swine 2		11.7894	15.2595	19.9973	21.5716	24.5277	24.1552	21.9429		10.8892	14.0719	18.2773	19.6403	24.4726	22.7894	20.4973		9.8353	14.1705	18.4167	18.6643	22.6304	21.7037	21.2107		12.1951	15.7615	20.2167	22.4328	22.831	23.0185	24.4533
Swine 3		11.0582	13.9827	20.1053	23.5688	25.9914	24.4713	25.0649		9.4794	12.7161	17.872	28.5122	26.4843	20.7059	25.4626		9.36562	13.5788	18.5272	25.148	24.2008	21.446	26.4764		10.8455	14.2883	18.9269	19.9521	21.0674	24.078	25.1004
Human 1		13.3004	16.1301	20.0005	24.1168	24.4903	26.2938	26.4779		10.2368	14.8945	18.6933	25.0105	21.7527	22.7755	20.8767		8.42501	11.4355	17.8831	24.4734	19.9872	23.2692	21.4051		12.4868	16.1228	21.4153	22.0428	23.405	25.3915	27.5866
Human 2		13.6475	14.3823	18.8351	19.7308	21.3375	24.3569	24.7377		10.6196	13.6148	16.8655	17.1901	17.5299	21.8891	18.1251		8.96486	10.9426	16.4763	18.6648	17.1624	21.9663	19.7049		13.1715	15.2103	22.7912	21.5654	22.2476	24.0768	25.2696
Human 3		12.6401	15.3458	18.4232	21.9237	22.8873	26.6616	27.3714		9.82421	13.6357	17.8954	19.6677	20.0901	21.9801	19.777		8.37359	10.8665	14.5586	21.183	19.7867	20.9685	19.2271		13.235	15.3313	21.9876	24.5999	27.7137	27.0619	31.6515
Human 4		13.791	13.0942	17.9316	21.2859	19.6677	23.7103	26.4259		11.4565	11.4739	17.1035	20.1147	18.4405	20.6369	23.0261		9.84387	10.2622	15.9152	17.319	19.4481	20.7957	20.5159		12.3741	13.1775	18.4702	22.9284	23.4299	26.0781	25.5764
Human 5		16.184	19.2569	25.2948	26.9897	27.989	29.1772	28.3155		13.8138	17.8586	21.0261	24.677	22.942	24.1398	24.3928		11.6835	14.2801	20.2575	18.7928	21.3054	21.16	21.5895		16.7648	16.9596	23.2748	24.3163	26.443	29.8685	29.9882
Human 6		15.3323	16.7101	21.6044	24.167	28.6881	27.6286	29.1569		13.1973	15.2675	21.0406	22.9378	26.6823	25.239	27.4198		10.8826	12.7211	17.717	20.438	22.1068	23.5926	23.4878		15.1203	17.7164	22.5758	23.049	26.7886	28.1694	31.3825
Human 7		15.8717	17.1131	22.4492	22.8905	28.1423	29.3744	27.3043		12.7547	14.3676	19.4352	19.5607	24.2967	23.5061	21.6041		11.5346	12.0645	17.5446	16.0305	20.7852	19.729	19.5588		15.5173	16.2887	21.3929	22.8688	26.5525	26.9516	29.0379
Human 8		10.8273	11.832	15.2105	18.0613	19.6388	26.0723	24.3414		8.24817	10.6064	13.9438	17.5887	17.061	23.5341	21.9746		7.46824	9.90426	12.3227	16.8057	15.6541	18.9215	17.123		10.8601	11.8695	15.8148	18.9913	21.567	24.5061	25.9999
		T2 RMSE (%) of MV SENSE w/ VDR								T2 RMSE (%) of JS SENSE with VDR								T2 RMSE (%) of MB SENSE with VDR
Cases\ORF		2	3	4	5	6	7	8		2	3	4	5	6	7	8		2	3	4	5	6	7	8
Swine 1		11.2798	14.2744	16.041	18.1631	18.9287	19.4318	19.9811		9.07205	10.7669	11.9531	12.9984	13.1447	13.5679	14.0137		8.13318	9.49271	10.5081	11.4987	12.1599	12.5413	13.1968
Swine 2		13.4198	15.9804	17.6797	18.7045	19.1875	19.0882	19.4641		11.4254	13.4585	14.5424	15.2712	15.6272	15.9032	16.0599		10.8384	12.5702	13.6754	14.3943	14.7385	14.754	15.0481
Swine 3		12.0757	14.4911	16.4415	17.1758	18.872	20.1378	19.4906		9.97024	11.6619	12.8503	13.9386	15.1677	16.8392	16.1958		9.75445	11.1113	12.377	13.2705	14.0688	15.409	15.0594
Human 1		15.1368	17.8516	18.8361	19.5233	21.0302	21.1956	21.4771		10.7937	12.3261	12.8602	13.6196	14.836	14.9901	15.2966		9.07409	10.5491	11.3815	11.9403	13.4981	13.6852	14.3145
Human 2		13.8494	16.3751	17.7934	18.9886	19.7895	19.4951	20.1094		10.2612	11.8863	12.6481	13.3712	14.2901	13.648	14.4215		8.94841	10.3665	11.579	12.0853	12.9841	13.0162	13.6152
Human 3		12.9798	15.5698	17.1867	19.3008	20.4868	21.1767	22.7821		9.73849	11.4374	12.6912	13.7574	14.1856	14.1156	15.8954		8.50832	9.88651	11.1521	11.7281	12.7099	12.7743	14.4761
Human 4		12.8771	14.7375	15.891	16.7543	17.538	18.1777	18.8719		10.27	11.4564	12.087	12.697	13.4301	13.7585	14.3215		9.01061	9.99561	10.9062	11.6112	12.6303	13.2746	14.0231
Human 5		16.6504	19.6005	21.2329	23.2455	23.2771	24.1707	24.8087		13.5638	14.9341	15.7945	16.9604	16.6437	17.2302	17.3236		11.1783	12.4582	13.2219	14.0787	13.8152	14.5257	14.7412
Human 6		16.5208	18.587	20.0281	21.8943	22.9037	24.105	25.6889		13.1556	14.6467	15.8831	17.5264	18.6029	19.3375	20.5167		10.3737	11.3755	12.5438	14.2995	14.962	16.3705	17.1685
Human 7		16.6787	19.9501	21.8342	22.5994	23.2308	24.6706	24.7838		12.2465	13.93	15.051	15.5342	15.6232	16.573	16.532		9.83253	11.116	12.1609	12.5826	12.8334	13.6076	13.9269
Human 8		11.9348	14.4707	15.8602	17.541	18.6448	18.1276	19.3839		8.73936	10.6059	11.6042	12.1982	13.6333	13.74	14.5549		7.75349	9.24353	10.1611	10.8046	12.2315	12.3404	13.2011

## Sheet: T2 bias
		T2 Bias of MV SENSE with Caipi								T2 Bias of JS SENSE with Caipi								T2 Bias of MB SENSE with Caipi								T2 Bias of Traditional SENSE
Cases\ORF		2	3	4	5	6	7	8		2	3	4	5	6	7	8		2	3	4	5	6	7	8		2	3	4	5	6	7	8
Swine 1		-0.389712	0.0570503	0.44231	0.968403	0.940123	1.41599	2.24297		-0.455012	-0.229622	0.136383	1.04202	0.829428	1.25442	1.916		-0.583176	0.0294301	0.656643	1.85812	1.65978	1.77495	2.27319		-0.370643	0.123201	0.44839	0.80372	1.71195	2.64655	2.79654
Swine 2		-0.320693	0.108913	0.210527	0.8938	1.27056	1.84639	1.79939		-0.556293	-0.103911	0.194936	0.751835	1.78038	2.46154	2.0068		-0.413833	0.243944	0.529079	1.085	1.53292	2.28844	1.90649		-0.286758	-0.0282013	0.898188	0.977071	1.48949	2.33487	2.43594
Swine 3		0.0387015	0.075032	0.937719	1.67383	1.40261	1.9123	2.07998		-0.303607	-0.0196956	0.861268	2.1101	1.50966	1.76638	2.84894		-0.290959	0.36794	0.923838	1.84797	1.43321	1.86122	2.82825		0.0925898	0.213567	1.13045	0.934792	1.66117	2.77746	2.72863
Human 1		0.211011	0.33251	0.762381	1.15417	1.07055	1.57911	2.79745		-0.0569392	-0.228647	0.466979	1.18667	1.32812	2.04645	2.83724		-0.125366	0.0714345	1.20229	1.90183	1.75956	2.46057	3.24983		0.103343	0.499705	0.729705	1.48858	2.20177	3.66669	3.35109
Human 2		0.387835	0.347233	0.699929	0.707517	1.22761	1.42217	1.27438		0.18065	0.0479435	0.181627	0.449576	0.645335	1.67273	0.944747		0.0386655	0.11911	0.593583	1.01689	1.02893	1.87057	1.70855		0.17196	0.465803	1.34413	1.22276	1.92435	3.07615	2.70474
Human 3		0.395027	0.550101	0.660415	1.38935	1.46555	1.80839	2.05154		0.219914	0.11137	0.2594	1.11283	0.913587	1.83631	2.03853		-0.036677	0.270229	0.665224	1.59305	1.65211	2.31515	2.49604		0.413072	0.493268	1.1725	1.72907	2.47183	2.46704	2.5186
Human 4		0.352664	0.251064	0.558908	1.31455	0.621543	1.97598	2.78213		0.0709677	-0.129424	0.438269	1.44256	1.13291	2.41375	3.04903		0.0300369	0.453829	1.35133	1.87405	2.06295	3.39587	3.55642		0.118423	0.140226	0.646807	1.71316	2.73275	4.00642	2.77339
Human 5		1.05389	1.4667	1.75522	2.05205	1.93831	1.97813	1.78004		0.776958	1.16147	1.39796	1.89477	1.72451	2.54031	2.70435		0.272739	0.735357	1.6093	1.54035	1.24484	2.1336	2.42559		1.18321	0.756616	1.71024	1.24306	1.97371	3.26277	2.48188
Human 6		1.09826	1.18963	1.28012	1.58767	2.01917	2.18887	3.74041		0.918447	0.661354	1.11317	1.76815	1.87999	2.58318	4.10894		0.418874	0.74228	1.33801	2.22701	2.46466	3.89753	4.46947		0.924285	1.0853	1.82564	1.16959	2.8048	3.89182	4.07615
Human 7		0.399037	0.824414	1.08989	0.958863	1.90933	2.42883	1.94129		0.183782	0.469413	0.783759	1.07304	2.05496	2.3887	1.79312		-0.0262328	0.423571	0.979056	1.32855	1.82377	2.54138	2.42007		0.284102	0.407913	0.897042	1.03686	1.96452	2.95316	2.99267
Human 8		0.306281	0.168483	0.424188	0.525264	1.20892	2.48003	2.33667		0.12169	-0.187493	-0.0598254	0.379165	0.866948	2.39115	2.8768		0.0397266	0.103518	0.621074	1.55461	2.06722	3.03689	3.29287		0.0123367	0.103553	0.818245	0.982148	2.32981	3.12044	3.35108
		T2 Bias of MV SENSE w/ VDR								T2 Bias of JS SENSE w/ VDR								T2 Bias of MB SENSE w/ VDR
Cases\ORF		2	3	4	5	6	7	8		2	3	4	5	6	7	8		2	3	4	5	6	7	8
Swine 1		-0.189874	-0.0117767	0.197003	0.603461	0.817482	0.881855	1.16609		-0.417943	-0.360956	-0.186371	0.107346	0.404167	0.506265	0.75616		-0.379204	-0.314782	0.0417194	0.48599	0.792033	0.915432	1.18012
Swine 2		-0.2719	-0.0516987	0.198197	0.601645	0.806236	0.85343	1.16478		-0.506117	-0.346912	-0.0546391	0.337563	0.510955	0.714099	1.00079		-0.373966	-0.151843	0.131993	0.542539	0.715254	0.858928	1.08903
Swine 3		0.144119	0.229163	0.607468	0.727834	1.46962	1.9171	1.72641		-0.000756885	-0.0867291	0.315324	0.547394	1.23665	1.75078	1.71134		0.00631031	-0.0269069	0.456034	0.711521	1.28639	1.70064	1.70231
Human 1		0.346651	0.667188	0.827182	0.839153	1.2206	1.5552	1.5527		-0.0572784	0.0711682	0.309591	0.437349	1.03029	1.38393	1.38086		0.0134573	0.265707	0.672884	0.777728	1.49405	1.73432	1.8113
Human 2		0.256308	0.413727	0.639062	0.687542	0.985107	0.919639	1.29185		-0.040324	0.0223964	0.187121	0.264583	0.558301	0.670202	0.814228		-0.0473313	0.059898	0.37805	0.451823	0.810638	1.01012	1.14303
Human 3		0.31435	0.492322	0.698263	0.91501	1.11878	1.23918	1.58007		0.0102316	0.0461747	0.207298	0.230495	0.500718	0.550222	0.882268		-0.0697483	-0.000624643	0.355628	0.495517	0.883075	0.870315	1.33603
Human 4		0.22717	0.230738	0.340174	0.492265	0.930486	0.99802	1.29397		-0.0169271	-0.080829	-0.0109645	0.27764	0.821996	0.914975	1.29337		0.0772619	0.109588	0.374642	0.84406	1.41624	1.62713	1.97918
Human 5		0.888705	0.960361	1.2157	1.34458	1.38403	1.41374	1.57628		0.622512	0.510086	0.660588	0.82765	0.896061	1.16128	1.29931		0.0325166	0.00226408	0.28759	0.473446	0.592907	0.925749	1.02562
Human 6		1.00229	1.06638	1.14084	1.58137	1.91827	2.22713	2.57844		0.634656	0.681375	0.63229	1.0519	1.58034	1.84759	2.36785		0.193552	0.206119	0.572426	1.27525	1.647	2.17655	2.63603
Human 7		0.618383	0.809462	1.17143	1.19516	1.27429	1.57346	1.65504		0.21235	0.188966	0.531329	0.532406	0.719085	1.08114	1.30677		-0.0834119	-0.0588382	0.474275	0.652749	0.819154	1.28174	1.45445
Human 8		0.261465	0.496465	0.665332	0.947569	1.2322	1.19092	1.42531		-0.0276219	0.0747649	0.0959354	0.363855	0.967569	1.1093	1.19563		-0.0862798	0.10613	0.447624	0.808032	1.42851	1.55681	1.82386

## Sheet: T2 SD
		T2 SD of MV SENSE with Caipi								T2 SD of JS SENSE with Caipi								T2 SD of MB SENSE with Caipi								T2 SD of Traditional SENSE w/ ES
Cases\ORF		2	3	4	5	6	7	8		2	3	4	5	6	7	8		2	3	4	5	6	7	8		2	3	4	5	6	7	8
Swine 1		5.73948	6.04352	8.13966	9.92922	10.5555	10.5253	10.6111		5.04308	5.8231	7.81961	9.48575	9.62648	8.93575	8.38203		4.99121	5.4221	7.12142	8.9127	9.12753	7.53975	8.28615		5.58093	6.70639	8.32538	8.88333	10.0249	10.2785	10.8738
Swine 2		6.85091	8.2051	10.1551	10.6018	11.7861	11.4525	10.2437		6.58902	7.72635	9.36073	9.81536	11.7158	10.6891	9.48136		6.49662	7.98335	9.44907	9.48976	10.8888	10.2475	9.67247		6.89369	8.33047	10.0756	10.9122	10.8659	10.6714	11.3516
Swine 3		5.94361	6.87154	9.31339	10.434	11.3717	10.5792	10.4654		5.50227	6.41116	8.25472	12.2648	11.5337	9.05253	10.5837		5.62631	6.81985	8.56529	10.9413	10.4756	9.27905	11.0427		5.80226	6.96486	8.79095	8.76081	9.30892	10.1185	10.5442
Human 1		6.94357	7.74781	9.08179	10.6788	10.6404	11.2683	11.0858		5.84436	7.2579	8.58075	10.7901	9.613	9.86741	8.77646		5.28407	6.12408	8.27455	10.5709	8.88019	9.98459	8.98571		6.61803	7.70298	9.47298	9.71	10.0734	10.416	11.2939
Human 2		7.19234	7.53817	9.13368	9.4095	9.82746	10.7273	11.1261		6.2517	7.25897	8.44211	8.29319	8.23395	9.68701	8.24802		5.81308	6.2908	8.19545	8.78817	7.86741	9.69015	8.85521		7.14446	7.90181	10.2512	9.73252	9.89846	10.1428	10.6749
Human 3		6.14481	7.07096	8.02873	9.43046	9.6524	10.8941	11.1658		5.24359	6.47733	7.83018	8.47033	8.45091	8.96392	7.99833		4.7889	5.43738	6.58392	9.05556	8.22161	8.52725	7.63696		6.255	6.99707	9.38477	10.2093	11.3979	11.0651	12.6978
Human 4		6.78834	6.39712	8.00815	9.17234	8.64499	10.2471	11.0198		6.01677	5.78084	7.74307	8.72681	8.19862	8.95043	9.7385		5.50741	5.47984	7.32603	7.61668	8.47759	8.74087	8.50171		6.27599	6.61041	8.33122	9.89158	10.0923	10.6161	10.6954
Human 5		7.89609	8.99791	11.0182	11.7165	11.8203	12.0696	11.9052		7.22401	8.5972	9.40223	10.7468	9.85767	9.96783	10.3182		6.50117	7.24198	9.06368	8.40509	9.13561	8.77613	9.11651		8.10401	7.90088	10.0344	10.4998	11.2678	12.2906	12.3099
Human 6		8.59948	8.84412	10.5222	11.4162	13.4591	12.5366	12.7278		7.96012	8.4665	10.4533	10.8501	12.5773	11.5492	11.9328		7.16033	7.47445	8.9643	9.66232	10.3204	10.2617	9.84645		8.38485	9.01355	10.9582	11.1142	12.058	12.4318	13.6567
Human 7		7.57344	8.03801	9.81084	9.98348	11.8918	12.2829	11.6024		6.53637	7.09998	8.70263	8.72203	10.3024	9.94084	9.31541		6.20592	6.33232	7.96265	7.43045	8.97855	8.44006	8.41923		7.31296	7.58667	9.48253	9.87331	11.3328	11.2486	12.0838
Human 8		6.0645	6.30003	7.59526	8.592	9.4228	11.6177	10.985		5.19575	5.8257	7.07285	8.39605	8.27881	10.5299	9.86527		5.07381	5.71729	6.47233	8.07627	7.51599	8.41466	7.67085		5.88659	6.2709	7.78982	8.90844	9.95132	10.9056	11.5471
		T2 SD of MV SENSE w/ VDR								T2 SD of JS SENSE w/ VDR								T2 SD of MB SENSE w/ VDR								T2 SD of Reference T2
Cases\ORF		2	3	4	5	6	7	8		2	3	4	5	6	7	8		2	3	4	5	6	7	8		Fully Sampled
Swine 1		5.9248	6.92128	7.45202	8.18091	8.40486	8.47828	8.64116		5.15472	5.58904	5.85894	6.12833	6.09432	6.12766	6.23945		4.9227	5.11345	5.27021	5.50104	5.62704	5.64358	5.81149		3.75099
Swine 2		7.34586	8.30064	8.90839	9.2223	9.27404	9.23042	9.20077		6.49696	7.12085	7.46013	7.64582	7.5832	7.72851	7.5418		6.59812	6.94695	7.1907	7.28742	7.21962	7.20134	7.08474		4.75485
Swine 3		6.21824	6.90849	7.58019	7.78477	8.34797	8.75443	8.38297		5.42532	5.78012	6.02957	6.39925	6.75001	7.33893	6.93703		5.51606	5.61701	5.88906	6.12338	6.23802	6.67398	6.3368		3.89094
Human 1		7.4505	8.32326	8.59002	8.7838	9.23809	9.15847	9.30626		5.94648	6.28526	6.34554	6.58149	6.94792	6.82795	6.98725		5.43052	5.7315	5.87766	5.94748	6.42571	6.28418	6.5623		3.86424
Human 2		7.35031	8.13409	8.51145	8.93665	9.054	8.98327	9.00954		6.16629	6.473	6.49838	6.68863	6.83813	6.61485	6.73265		5.7945	5.93268	6.10162	6.18842	6.2318	6.28256	6.31297		4.38707
Human 3		6.16878	7.01295	7.50721	8.22484	8.62082	8.79052	9.35474		5.0705	5.46394	5.77776	6.0749	6.13893	5.97144	6.61485		4.69472	4.89098	5.20389	5.28687	5.50901	5.39589	5.99668		3.31011
Human 4		6.42484	6.92671	7.28152	7.51138	7.78452	7.99572	8.29043		5.56377	5.73899	5.89291	6.00756	6.22809	6.32648	6.53913		5.2447	5.27156	5.44548	5.62438	5.87858	6.04451	6.26607		3.69016
Human 5		7.93292	8.89101	9.40047	10.1343	10.007	10.2365	10.3587		6.92889	7.1815	7.30044	7.67343	7.34866	7.42768	7.29493		6.06518	6.21283	6.26108	6.40399	6.1292	6.23529	6.18005		4.24207
Human 6		8.89276	9.49707	9.94888	10.5368	10.8591	11.2092	11.6843		7.79215	8.11678	8.39823	8.90657	9.14599	9.21497	9.4981		6.82884	6.86798	7.00523	7.46201	7.53168	7.68903	7.81361		5.1212
Human 7		7.79347	8.9162	9.59946	9.84608	10.0443	10.6056	10.6022		6.27202	6.69989	7.07887	7.15141	7.15928	7.53366	7.37255		5.59203	5.75338	6.08493	6.14938	6.20673	6.41911	6.40223		3.79305
Human 8		6.39194	7.28952	7.79571	8.39326	8.7065	8.49282	9.01567		5.22554	5.75329	6.01384	6.21521	6.65981	6.66854	6.96674		4.98745	5.30251	5.5062	5.68413	6.0646	6.04245	6.30718		3.66872

## Sheet: Corrupted %
		Corrupted (‱) of MV SENSE with Caipi								Corrupted (‱) of JS SENSE with Caipi								Corrupted (‱) of MB SENSE with Caipi								Corrupted (‱) of Traditional SENSE
Cases\ORF		2	3	4	5	6	7	8		2	3	4	5	6	7	8		2	3	4	5	6	7	8		2	3	4	5	6	7	8
Swine 1		0	0.13887	1.11096	14.5813	7.22122	10.5541	9.02652		0	0	1.8053	8.05444	5.69365	7.36009	3.88835		0	0	1.11096	2.08304	1.52757	0.833218	3.194		0	0.694348	2.63852	3.33287	4.30496	4.02722	9.582
Swine 2		0.357654	2.50358	5.00715	9.12017	17.1674	23.9628	13.0544		0	1.07296	2.14592	9.12017	13.7697	14.3062	4.82833		0.178827	2.32475	7.51073	6.6166	11.0873	14.485	22.1745		0.536481	2.86123	6.6166	9.83548	6.6166	6.79542	17.1674
Swine 3		0.302024	1.05708	5.1344	9.21172	11.3259	14.1951	15.7052		0.151012	1.96315	8.90969	23.1048	9.81577	3.47327	16.4603		0.302024	2.26518	8.90969	18.2724	8.30565	11.1749	22.5008		0	0	4.22833	11.9299	4.83238	12.685	16.3093
Human 1		0.227169	4.54339	6.36075	13.1758	19.9909	18.4007	14.0845		0	4.08905	4.99773	14.9932	16.8105	6.13358	4.54339		0	1.81736	3.40754	17.2649	11.3585	6.36075	3.86188		1.13585	3.86188	9.76829	4.99773	9.99546	13.1758	23.6256
Human 2		1.22442	1.92409	2.099	5.42242	4.89767	10.8448	13.6435		1.0495	2.97359	2.099	1.57425	1.74917	6.12209	2.79867		1.22442	0.874585	2.62375	4.19801	2.27392	3.67326	4.37292		1.39934	2.099	11.3696	8.22109	4.89767	9.44551	13.6435
Human 3		1.35298	1.35298	4.66025	9.32051	6.91521	18.19	21.798		0.751654	1.05232	3.9086	7.8172	3.45761	3.30728	3.45761		0.601323	0.300661	0.450992	12.4775	3.75827	3.15695	1.20265		1.35298	1.50331	12.3271	9.01984	17.4384	20.445	46.9032
Human 4		0	0.677048	3.38524	2.93387	0.677048	4.51365	7.67321		0.225683	0.677048	2.25683	4.51365	1.3541	1.80546	2.03114		0	0.225683	0.902731	2.25683	1.80546	0.677048	0.677048		0	0.451365	2.48251	5.64207	3.38524	6.99616	8.12458
Human 5		1.65597	1.86297	16.3527	14.6968	16.3527	22.7696	30.8425		0.620989	2.27696	14.9037	15.1107	15.1107	7.03788	11.3848		0	0.827986	3.93293	1.03498	14.0758	3.93293	3.31194		1.03498	1.03498	7.86587	5.38191	19.4577	24.2186	31.4635
Human 6		3.21888	2.91232	13.0288	16.8608	30.8093	35.1012	28.97		1.5328	3.21888	10.7296	13.6419	21.4592	20.8461	19.0067		0.613121	1.07296	3.21888	5.51809	7.35745	8.12385	3.98529		3.832	5.51809	13.6419	12.8755	19.0067	24.8314	45.2177
Human 7		2.43902	2.15208	10.4735	4.30416	13.9168	18.6514	16.3558		1.0043	1.14778	7.1736	1.57819	6.88666	3.73027	7.89096		1.14778	0.286944	4.5911	0.430416	8.89527	0.286944	1.14778		5.73888	2.43902	8.89527	7.60402	12.4821	10.6169	18.0775
Human 8		0.212721	0.212721	0.850883	1.48904	2.97809	14.6777	11.2742		0	0	1.27632	1.27632	1.0636	13.8268	9.57243		0	0.212721	0.638162	0.638162	0.212721	0.850883	0.425441		0.212721	0.212721	1.0636	3.19081	4.67986	8.08339	9.57243
		Corrupted (‱) of MV SENSE w/ VDR								Corrupted (‱) of JS SENSE w/ VDR								Corrupted (‱) of MB SENSE w/ VDR
Cases\ORF		2	3	4	5	6	7	8		2	3	4	5	6	7	8		2	3	4	5	6	7	8
Swine 1		0.162015	0.254594	0.879507	1.52757	2.47651	2.10619	1.96732		0.0462899	0.0231449	0.0925797	0.254594	0.300884	0.0925797	0.208304		0	0	0	0	0.231449	0	0
Swine 2		0.774917	1.54983	2.71221	3.3083	3.01025	4.14282	4.29185		0.149022	0.298045	0.506676	0.447067	0.357654	0.447067	0.506676		4.17263	5.36481	5.66285	6.25894	5.66285	5.66285	3.27849
Swine 3		0.125843	0.276855	0.604047	1.08225	1.88765	4.40451	4.22833		0.0251686	0.0755059	0.100675	0.17618	0.151012	0.629216	0.402698		0.251686	0.755059	0	0	0.251686	2.51686	1.25843
Human 1		1.36302	2.27169	3.63471	3.48327	5.86854	6.28502	7.08012		0.113585	0.265031	0.71937	0.757232	0.71937	0.946539	1.06012		1.13585	0.757232	1.51446	2.27169	1.89308	2.27169	3.40754
Human 2		1.69086	2.50714	3.1485	4.72276	4.02309	3.99394	4.72276		0.320681	0.466445	0.670515	1.07865	0.612209	0.845432	1.22442		3.49834	2.91528	5.53904	5.83056	3.20681	5.83056	5.24751
Human 3		1.12748	1.57847	2.30507	4.30948	5.03608	4.96091	8.44358		0.701543	0.450992	0.801764	0.476047	0.97715	0.476047	1.05232		4.76047	4.25937	3.75827	2.50551	3.75827	4.25937	4.25937
Human 4		0.488979	1.01557	0.639434	0.940345	1.31648	1.12841	1.24125		0.112841	0.338524	0.188069	0.338524	0.263296	0.30091	0.225683		0	0.376138	0.752276	0.752276	1.88069	0	2.63296
Human 5		1.44898	3.17395	4.34693	8.21086	6.48589	9.65984	8.86635		0.448492	0.58649	0.655489	1.55247	0.448492	1.44898	0.793487		0	3.10495	0.689988	2.75995	1.03498	0.689988	1.03498
Human 6		4.01083	5.49254	7.40854	9.75884	12.3646	15.5068	19.8753		1.5839	2.17147	3.1167	4.18966	5.00715	5.72246	6.10566		5.62027	5.62027	6.13121	9.19681	9.70775	10.4741	6.64214
Human 7		1.12386	2.60641	4.39981	5.3802	5.81062	8.75179	8.15399		0.215208	0.454328	0.430416	0.884744	0.789096	0.741272	0.71736		0.23912	0.47824	1.1956	0.95648	0.71736	1.91296	0.23912
Human 8		0.141814	0.460895	0.815429	0.992697	1.98539	1.84358	2.87173		0	0.10636	0	0.283628	0.141814	0.10636	0.531802		0.709069	0.354534	0	0	0.709069	0.709069	1.77267
